# Supplementary material for: Sour Tamarind Is More Antihypertensive than the Sweeter One, as Evidenced by In Vivo Biochemical Indexes, Ligand–Protein Interactions, Multitarget Interactions, and Molecular Dynamic Simulation
Source: Nutrients. 2023 Jul 31;15(15):3402. doi: 10.3390/nu15153402 (PMC10420995; doi:10.3390/nu15153402)
Supplement: Supplementary file 1 [file nutrients-15-03402-s001.zip]

Archive with 2 entries (2 files):
- MD-Movie-Frame_75-1001_Clipchamp.mp4
- nutrients-2472603-supplementary tables.pdf
